# Supplementary material for: Theoretical Study on the High Polymer Molecular Weight of Heteroatom-Substituted Constrained Geometry Catalyst
Source: Polymers (Basel). 2024 Nov 22;16(23):3251. doi: 10.3390/polym16233251 (PMC11644101; doi:10.3390/polym16233251)
Supplement: Supplementary file 1 [file polymers-16-03251-s001.zip]

Archive with 2 entries (2 files):
- Supplementary Materials S1.docx
- Supplementary Materials S2.xls
