# Supplementary material for: Theoretical Study on the High Polymer Molecular Weight of Heteroatom-Substituted Constrained Geometry Catalyst
Source: Polymers (Basel). 2024 Nov 22;16(23):3251. doi: 10.3390/polym16233251 (PMC11644101; doi:10.3390/polym16233251)
Supplement: Supplementary file 1 [file polymers-16-03251-s001.zip › Supplementary Materials S2.xls]

## Sheet: Energy
Table S5. The energy barriers of β-H elimination for the chain inserted by ethylene
Catalyst	1-C5Me4	2-Ind	3-OEt	4-NMe2	5-OMe	6-NC4H8
Mw (kg/mol)	78	105	92.7	98.8	148	280
Pr_ΔG‡	14.83	15.66	16.43	16.43	16.84	17.7
Pe_ΔG‡	15.61	15.66	15.9	16.11	17	18.06
He_ΔG‡	15.4	15.37	16.6	16..45	16.68	18.5
No_ΔG‡	14.94	15.69	15.95	15.54	16.52	17.84
Pr: n-propyl; Pe: n-pentyl; He: n-Heptyl; No: n-Nonyl. The unit of the reaction energy barrier is kcal/mol
Table S6. The energy barriers of β-H elimination for the chain inserted by ethylene and 1-octene
Catalyst	1-C5Me4	2-Ind	3-OEt	4-NMe2	5-OMe	6-NC4H8
Mw (kg/mol)	78	105	92.7	98.8	148	280
ΔG‡	12.85	12.32	11.02	11.12	11.25	11.83
Table S7. The energy barriers of β-H transfer to monomers for n-propyl chain
Catalyst	1-C5Me4	2-Ind	3-OEt	4-NMe2	5-OMe	6-NC4H8
Mw (kg/mol)	78	105	92.7	98.8	148	280
BHT-E_ΔG‡	19.69	17.17	18.95	20.56	19.47	20.79
BHT-O_ΔG‡	21.34	18.02	19.82	21.47	20.68	23.15
Table S8. The energy barriers of β-H transfer to ethylene for the chain inserted by ethylene and 1-octene
Catalyst	1-C5Me4	2-Ind	3-OEt	4-NMe2	5-OMe	6-NC4H8
Mw (kg/mol)	78	105	92.7	98.8	148	280
BHT-E_ΔG‡	20.23	20.12	20.47	20.61	20.7	23.74
Table S9. Associated data for QSPR model (As Table S5 Sheet)
Table S10. QSPR models of molecular weights and descriptors
QSPR models						R2
Mw = - 1433.9 TiMe2(N) - 3862.9 L-H + 1130.8						0.95
Mw = - 57.8 Vbur3.0W + 25938.9 LUMO + 5813.6						0.97
Mw = - 7222.7 N(N) - 5522 L-H - 6527.6						0.97
Mw = 13703.8 N(M) + 4308.6 HOMO + 12196.8						0.97
N: NOB charge; M: Mulliken charge; L-H: energy difference of LUMO-HOMO

## Sheet: Table S9
cat	Ti(Mulliken)	TiMe2(M)	N(M)	Si(M)	Ti(NBO)	TiMe2(N)	N(N)	Si(N)	dipole	LUMO	HOMO	L-H	Cp-Ti	Cp-Ti-N	Ti-N-Si	N-Si-C	V%_3.0Å	V%_3.0Å_SW	V%_3.0Å_NW	V%_3.0Å_NE	V%_3.0Å_SE	V%_3.0Å_S	V%_3.0Å_N	V%_3.0Å_W	V%_3.0Å_E	V%_3.5Å	V%_3.5Å_SW	V%_3.5Å_NW	V%_3.5Å_NE	V%_3.5Å_SE	V%_3.5Å_S	V%_3.5Å_N	V%_3.5Å_W	V%_3.5Å_E	V%_4.0Å	V%_4.0Å_SW	V%_4.0Å_NW	V%_4.0Å_NE	V%_4.0Å_SE	V%_4.0Å_S	V%_4.0Å_N	V%_4.0Å_W	V%_4.0Å_E
Ind	0.945	0.38	-0.817	0.893	0.862	0.31	-1.035	2.006	1.14347	-0.05177	-0.20748	0.15571	2.12014	109.306	102.48	93.7489	60.5291	78.1105	73.3797	46.5555	44.0707	61.0906	59.9676	75.7451	45.3131	59.1095	73.4405	74.2452	45.0188	43.7337	58.5871	59.632	73.8428	44.3762	56.9333	67.1545	74.2448	43.3166	43.0171	55.0858	58.7807	70.6997	43.1668
NMe2	0.942	0.362	-0.818	0.938	0.851	0.298	-1.039	2.011	2.20438	-0.04568	-0.20267	0.15699	2.11065	109.547	102.371	94.2866	61.518	75.9707	80.4988	45.7228	43.8795	59.9251	63.1108	78.2348	44.8012	61.0241	74.8437	81.1961	44.0831	43.9733	59.4085	62.6396	78.0199	44.0282	59.8573	72.7684	81.0188	42.1506	43.4914	58.1299	61.5847	76.8936	42.821
OEt	0.943	0.365	-0.82	0.913	0.857	0.294	-1.036	2.004	1.61028	-0.04841	-0.20507	0.15666	2.11639	109.448	102.621	93.3824	61.4879	80.3068	74.6186	46.1838	44.8423	62.5746	60.4012	77.4627	45.5131	60.987	78.8003	75.4767	44.6878	44.9831	61.8917	60.0823	77.1385	44.8354	59.8013	76.4249	75.3825	43.0596	44.3381	60.3815	59.2211	75.9037	43.6989
OMe	0.933	0.343	-0.818	0.892	0.869	0.287	-1.035	2.007	1.73089	-0.04979	-0.19137	0.14158	2.15289	111.384	100.504	94.3818	60.5362	77.5459	73.2505	46.8528	44.4954	61.0207	60.0517	75.3982	45.6741	59.9343	76.1756	74.1906	45.2462	44.1249	60.1502	59.7184	75.1831	44.6855	58.7766	73.9856	74.2104	43.5504	43.3599	58.6728	58.8804	74.098	43.4552
NC4H8	0.923	0.311	-0.816	0.892	0.863	0.258	-1.039	2.007	1.68532	-0.04495	-0.17275	0.1278	2.15795	111.658	100.368	94.4678	60.6884	77.0211	74.5151	46.7095	44.5078	60.7645	60.6123	75.7681	45.6086	60.4877	77.1224	75.5141	45.0054	44.3088	60.7156	60.2597	76.3182	44.6571	59.7714	76.5623	75.6398	43.2255	43.658	60.1101	59.4326	76.101	43.4417
Cp*	0.917	0.32	-0.815	0.895	0.839	0.254	-1.051	2.006	1.33573	-0.04322	-0.22173	0.17851	2.06474	108.124	103.539	92.8197	62.7263	80.9307	78.8635	45.7794	45.3317	63.1312	62.3215	79.8971	45.5555	62.2701	80.7224	78.6794	44.1879	45.4908	63.1066	61.4337	79.7009	44.8393	60.9695	79.4942	77.4882	42.2582	44.6376	62.0659	59.8732	78.4912	43.4479
